# Supplementary material for: The Effects of Short-Term PM2.5 Exposure on Pulmonary Function among Children with Asthma—A Panel Study in Shanghai, China
Source: Int J Environ Res Public Health. 2022 Sep 9;19(18):11385. doi: 10.3390/ijerph191811385 (PMC9517124; doi:10.3390/ijerph191811385)
Supplement: Supplementary file 1 [file ijerph-19-11385-s001.zip]

Archive with 1 entries (1 files):
- ijerph-1873999-supplementary.pdf
